# Supplementary material for: Using Machine Learning to Predict Genes Underlying Differentiation of Multipartite and Unipartite Traits in Bacteria
Source: Microorganisms. 2023 Nov 13;11(11):2756. doi: 10.3390/microorganisms11112756 (PMC10672838; doi:10.3390/microorganisms11112756)
Supplement: Supplementary file 1 [file microorganisms-11-02756-s001.zip]

Archive with 1 entries (1 files):
- microorganisms-2512335-supplementary.pdf
